# Supplementary material for: A Study on the Effects of Lateral-Wedge Insoles on Plantar-Pressure Pattern for Medial Knee Osteoarthritis Using the Wearable Sensing Insole
Source: Sensors (Basel). 2022 Dec 22;23(1):84. doi: 10.3390/s23010084 (PMC9824433; doi:10.3390/s23010084)
Supplement: Supplementary file 1 [file sensors-23-00084-s001.zip]

Archive with 1 entries (1 files):
- sensors-2046449-supplementary.pdf
